# Supplementary material for: Complete genome sequence data of Xylella fastidiosa subspecies multiplex ST88 and ST89 indicate distinct introductions in France
Source: Data Brief. 2025 Jun 21;61:111816. doi: 10.1016/j.dib.2025.111816 (PMC12269432; doi:10.1016/j.dib.2025.111816)
Supplement: Supplementary file 1 [file mmc1.zip]

Archive with 1 entries (1 files):
- xmfa_to_fasta 3.py
