# Supplementary material for: Complete genome sequence data of Xylella fastidiosa subspecies multiplex ST88 and ST89 indicate distinct introductions in France
Source: Data Brief. 2025 Jun 21;61:111816. doi: 10.1016/j.dib.2025.111816 (PMC12269432; doi:10.1016/j.dib.2025.111816)
Supplement: Supplementary file 1 [file mmc1.zip › xmfa_to_fasta 3.py]

from Bio import SeqIO

import numpy as np

import pandas as pd

import os

import re

import glob

from Bio import AlignIO

#Command line : python xmfa_to_fasta.py

#Creation of input files

cmd1='grep "#" parsnp.xmfa >> strain_name.txt'

cmd2='grep -v "#" parsnp.xmfa >> parsnp_modified.xmfa'

os.system(cmd1)

os.system(cmd2)

#Cutting the xmfa file into aligned blocks

cmd="mkdir fichier_blocs"

os.system(cmd)

with open('parsnp_modified.xmfa', 'r') as in_file:

    xmfa=in_file.read().split('=')

    for i in range(len(xmfa)):

        with open("fichier_blocs/cluster"+str(i)+".fasta", "w") as file:

            file.write(xmfa[i])


#Block concatenation 

liste_fasta=glob.glob("fichier_blocs/*.fasta")

liste_fasta.remove('fichier_blocs/cluster0.fasta')

fasta_init=list(SeqIO.parse('fichier_blocs/cluster0.fasta', "fasta"))

for seq in fasta_init:

    for fasta_file in liste_fasta:

        alignment=list(SeqIO.parse(fasta_file, "fasta"))

        for record in alignment:

            if seq.id.split(':')[0] == record.id.split(':')[0]:

                seq.seq=seq.seq+record.seq

    with open('seq_concat2.fasta', 'a') as out_f:

        out_f.write('>'+seq.id.split(':')[0]+'\n'+str(seq.seq)+'\n')

fasta_file=list(SeqIO.parse("seq_concat2.fasta", 'fasta'))


#Creation of the correspondence file and renaming of the strains 

with open('strain_name.txt') as in_file: 

    Names=in_file.read().splitlines()

    df={'Index':{},

       'Name':{}}

    for i in range(len(Names)):

        if Names[i].split(' ')[0] == '##SequenceIndex':

            df['Index'][i]=Names[i].split(' ')[1]

            df['Name'][i]=Names[i+1].split(' ')[1]

df=pd.DataFrame(df)

df.to_csv('name_strain_correspondance2.csv', index=False)


df_name=pd.read_csv(('name_strain_correspondance2.csv'))

for i in range(len(df_name)):

    for record in fasta_file:

        if str(df_name['Index'][i]) == record.id:

            record.id=df_name['Name'][i]

for record in fasta_file:

    with open('genome_alignment_renamed.fasta', 'a') as out_file:

        out_file.write('>'+str(record.id)+'\n'+str(record.seq)+'\n')
